# Supplementary material for: Surveillance Program of Clinical Samples for Polio and Non-Polio Enteroviruses in the Slovak Republic during the 1958–2020 Period
Source: Viruses. 2022 Sep 3;14(9):1957. doi: 10.3390/v14091957 (PMC9506458; doi:10.3390/v14091957)
Supplement: Supplementary file 1 [file viruses-14-01957-s001.zip]

Archive with 5 entries (5 files):
- Supplementary table S1.pdf
- Supplementary table S2.pdf
- Supplementary table S3.xlsx
- Supplementary table S4.xlsx
- Supplementary table S5.xlsx
