# Supplementary material for: Surveillance Program of Clinical Samples for Polio and Non-Polio Enteroviruses in the Slovak Republic during the 1958–2020 Period
Source: Viruses. 2022 Sep 3;14(9):1957. doi: 10.3390/v14091957 (PMC9506458; doi:10.3390/v14091957)
Supplement: Supplementary file 1 [file viruses-14-01957-s001.zip › Supplementary table S3.xlsx]

## Sheet: Hárok1
	Bratislava Laboratory- clinical samples
	Year	number of samples examined	Number of stools	number of positive stools	of which CSF	number of positive CSF	of which throat swabs	number of positive throat swabs	other samples	number of positive other samples	number of positive isolations	neuroinfections(with AFP)	number of positive neuroinfections with AFP	AFP	number of positive AFP	other neuroinfections	number of positive neuroinfections	other diagnosis	number of positive other diagnosis	PV (not specified)	Locality/ PV	PV 1*	Locality/ PV1	PV2 *	Locality/ PV2	PV3*	Locality/ PV3	NPEV	Locality/ NPEV	CVA (not specified)	Locality/ CVA	CVA2	Locality/ CVA2	CVA3	Locality/ CVA3	CVA4	Locality/ CVA4	CVA5	Locality/ CVA5	CVA6	Locality/ CVA6	CVA7	Locality/ CVA7	CVA9	Locality/ CVA9	CVA10	Locality/ CVA10	CVA16	Locality/ CVA16
	1958	501	472						29		146			162	96					94	WSR**** dg.***NA**							31	WSR dg.NA
	1959	942	924		10		8		0		153			NA	90							25	WSR dg.NA	29	WSR dg.NA	13	WSR dg.NA	48	WSR dg.NA
	1960	1556									237											46	WSR dg.NA	18	WSR dg.NA	49	WSR dg.NA	124	WSR dg.NA
	1961	986									69											0		0		0		69	WSR dg.NA
	1962	1163									181											4	WSR dg.NA	3	WSR dg.NA	6	WSR dg.NA	55	WSR dg.NA
	1963	1548									72											0		1	WSR dg.NA	0		41	WSR dg.NA															3	WSR dg.NA
	1964	1132									112											3	WSR dg.NA	1	WSR dg.NA	2	WSR dg.NA	66	WSR dg.NA															4	WSR dg.NA
	1965	1235									99											0		3	WSR dg.NA	1	WSR dg.NA	33	WSR dg.NA	3	WSR dg.NA
	1966	1279									107											3	WSR dg.NA	0		0		104	WSR dg.NA
	1967	991									32											4	WSR dg.NA	2	WSR dg.NA	4	WSR dg.NA	12	WSR dg.NA
	1968	1018									35											4	WSR dg.NA	2	WSR dg.NA	4	WSR dg.NA	14	WSR dg.NA															7	WSR dg.NA
	1969	738									113											0		0		0		113	WSR dg.NA
	1970	1199									176									86	WSR dg.NA							90	WSR dg.NA
	1971	796									23											0		0		0		20	WSR dg.NA
	1972	698									88									66	WSR dg.NA							22	WSR dg.NA
	1973	616									87			67								6	WSR dg.NA	2	WSR dg.NA	2	WSR dg.NA	54	WSR dg.NA															5	WSR dg.NA
	1974	545									28	28		143								0		0		0		28	WSR dg.NA
	1975	597									31			90								0		0		0		17	WSR dg.NA
	1976	1048									59			119	1							0		4	WSR dg.NA	7	WSR dg.NA	26	WSR dg.NA
	1977	883									130			154	9					84	WSR dg.NA			1	WSR dg.NA			36	WSR dg.NA
	1978	681									28											0		0		0		12	WSR dg.NA
	1979	607									28			15	0							0		1	WSR dg.NA	0		14	WSR dg.NA
	1980	776									76			67	12							0		0		0		26	WSR dg.NA
	1981	715									39											0		2	WSR dg.NA	1		9	WSR dg.NA
	1982	542									47			281	38							2	WSR dg.NA	0		0		28	WSR dg.NA
	1983	433	240	43							48			109								0		0		0		48	WSR dg.NA
	1984	456	238	51	71	0	75	5	72		56											0		0		3		19	WSR dg.NA															4	WSR dg.NA
	1985	NA		25				2			27				27							0		0		0		8	WSR dg.NA															1	WSR dg.NA
	1986	428	181		122		97		28		11											1	WSR dg.NA	0		0		6	WSR dg.NA
	1987	381	202		109		70		0		7											0		0		0		1	WSR dg.NA
	1988	348	167		88		77		16		3											0		1	WSR dg.NA	0		0	WSR dg.NA
	1989	329	146		108		64		11		11											0		0		0		0	WSR dg.NA															1	WSR dg.NA
	1990	361	171		79		59		52		18											0		0		0		0	WSR dg.NA															16	WSR dg.NA
	1991	336	157		76		36		67		14			15	2							0		0		0		2	WSR dg.NA	9	WSR dg.NA
	1992	270	151		63		34		22		9											0		0		0		6	BA dg. NA
	1993	378	150		161		36		31		6											0		0		0		5	WSR dg.NA
	1994	441	207		186		27		21		19											0		0		0		9	WSR dg.NA													3	WSR dg.NA					2	WSR dg.NA
	1995	414	198		160		39		17		16											0		0		0		9	WSR dg.NA															4	WSR dg.NA
	1996	465	181		246		35		3		6											0		0		0		6	WSR dg.NA
	1997	490	231		246		10		3		22											0		0		0		6	WSR dg.NA															3	WSR dg.NA			1	WSR dg.NA
	1998	445	212		217		16		0		5											0		0		0		0
	1999	52									1			3								0		0		0		0
	2000	566									25			9								1	BA dg. Q20	0		0		0
	2001	645	384		194		67		0		40			7								7	6xRCBB dg.NA, 1x TT dg.I20	5	5xRCBB dg.NA	6	5xRCBBdg.NA/1xRCG, dg. NA	0				2	NZ dg.NA													1	RCA dg. NA
	2002	544	347		148		37		12		15			21								0		6	2x RK dg.R56/4x BA dg.1xpostvaccinal, 2xG64, 1x G51	4	BA dg.1x G29, 3x G51	3	TT dg.B27
	2003	411	257		129		22		3		3			21								0		0		0		0																				1	BA dg. NA
	2004	429	302		110		12		5		28			21	3							1	PN dg.postvaccinal	1	PN dg. postvaccinal	1	PN dg. postvaccinal	0
	2005	294	191		86		13		4		12			8								0		0		0		0
	2006	355	296		50		6		3		17			2								0		0		0		0																3	TT dg.A87
	2007	954	874		67		9		4		24			5								0		0		0		0																4	BA dg.A09	2	BA dg.1xA09,1xG51	1	BA dg.R50
	2008	1234	1106		119		7		2		129			0								1	BA dg. A09	1	BA dg.A09	0		0
	2009	880	756		105		10		9		17			6								0		0		0		0																1	TT dg.A87			1	TN dg.P94
	2010	635	517		106		1		11		28			2								0		0		0		2	BA dg. K29							1	BA dg.J03			2	TN dg.A87			2	TT dg.1xA87/1xLE dg.J15	2	BA dg.1x K29, 1x J03
	2011	1067	983		78		3		3		35			6								0		0		0		0				3	BA dg.A09									2	BA dg.J03			1	BA dg.fever	3	2xBA dg.1xNA,1xB99/1xKN dg.K30
	2012	826	590		231		4		1		49			5								0		0		0		0						2	BA dg.B09	0		1	BA dg.A09	1	BA dg.A09			3	BA dg.1xNA, 1xJ03, 1xB99	11	BA dg. 1xa09, 1xB26,1xB99, 2xJ03, 6xK12	2	1xBA dg.J03/1xTT dg.K12
	2013	668	383		279		3		3		112			6								2	2x BA dg. K29	0		0		37	34x BA dg.1x NA, 3x A09, 4x B08, 2x B27, 3x B99, 2x G00, 1x G03, 2x J02, 6x J03, 2x K12, 4x R50, 2x R99, 2x K29/3x TT dg. A87															3	BA dg.1x B99, 2xNA			4	BA dg. 2x B03, 2x B09
	2014	1010	783		223		0		4		85			22	0							0		0		0		14	8x BA dg.2x NA, 3xB08,1xB10,2x R50 /1x TT dg. NA/4x TN dg.3xA87, 1x R51/1x ZM dg. K30																			15	15x BA dg. 1xA09, 8x B08, 5x K12, 1xK29
	2015	814	555		253		1		5		35			11	0							0		0		0		4	3xBA dg.G03/1xTN dg.K12
	2016	900	715		182		1		2		65			16	0							0		0		0		14	8x BA dg.1x B99, 1x K30, 1xK29/4xTT dg. 1xA87, 1x B02, 2x R56/1xZM dg.NA,/1xPO dg. NA
	2017	691	541		143		2		5		38			12	0							0		0		0		15	7xBA dg. 1xJ3, 2xG03, 4xG51/3xTN dg.1xB08, 2xR51/5xTT dg.4xB02, 1xR50																			1	BA dg. K12
	2018	800	669		125		5		1		41			13	0							0		0		0		14	5xBA dg.1xA09, 2xJ11, 2xB99/7xTN dg.2xR5, 2xR51, 2xA87, 1xA86/2xTT 1xG03, 1xC34
	2019	734	634		86		7		7		44			0	0							1		0		0		12	8xBA dg.B08, 1xG03, 1xJ03, 1x NA/3xTN dg. 1xR56, 2x R51/1x NT dg. 1xK90																			2	BA dg, G08
	2020	480	409		62		5		4		0											0		0		0		0
	Total:	43756	15520	119	4718	0	898	7	460	0	3317			1418	278					330		111		83		103		1332		12	0	5	0	2	0	1	0	1	0	3	0	5	0	64	0	17	0	33	0
	Individual virus serotypes																								Total PV	627		NPEV	1332																				Total CVA
	Abbreviations:
		Poliovirus = PV
		NPEV = nonpolio enteroviruses
		EV = enterovirus
		CVA = coxsackievirus A, serotypes are numbered
		CVB = coxsackievirus B, serotypes are numbered
		E = Echovirus, serotypes are numbered
		PV 1*,2*,3* = since 2000 these are vaccine strains of SL (Sabin like) typed at RRL in Helsinki, Finland.
		not specified = not identified to different serotypes
		NA** = data not available
		dg*** = diagnosis
		NA**** = data not available
		AFP = acute flaccid paralysis
		CSF = cerebrospinal fluid
	Note:	During and after the 1960s and 1980s, the classification of EVs was revisited:
		E10 was reassigned to reoviruses, E8 was annulled,
		E28 was reassigned to rhinoviruses, CVA23 was renamed as E9, and E22 and EV23 were
		designated to parechoviruses
	Localities:	WSR***** = West Slovakian Region (used when Locality/ not specified in records)
		BA = Bratislava
		DK = Dolný Kubín
		GA =Galanta
		KN =Komárno
		LE =Levice
		MI =Michalovce
		NT =Nitra
		NZ =Nové Zámky
		PO =Prešov
		RCA = Refugee camp Adamov
		RCBB=Refugee camp Brezová pod Bradlom
		RCG = Refugee camp Gabčíkovo
		RK =Ružomberok
		SI =Skalica
		SNV=Spišská Nová Ves
		TN =Trenčín
		TT =Trnava
		TT =Trnava
		ZH =Žiar nad Hronom
		ZM =Zlaté Moravce
[truncated: 75 more columns]
