# Supplementary material for: Surveillance Program of Clinical Samples for Polio and Non-Polio Enteroviruses in the Slovak Republic during the 1958–2020 Period
Source: Viruses. 2022 Sep 3;14(9):1957. doi: 10.3390/v14091957 (PMC9506458; doi:10.3390/v14091957)
Supplement: Supplementary file 1 [file viruses-14-01957-s001.zip › Supplementary table S4.xlsx]

## Sheet: Hárok1
	Banska Bystrica Laboratory - clinical samples
	Year	number of samples examined	number of stools	number of positive stools	of which CSF	number of positive CSF	of which throat swabs	number of positive throat swabs	other samples	number of positive other samples	number of positive isolations	neuroinfections(with AFP)	number of positive neuroinfections with AFP	AFP	number of positive AFP	other neuroinfections	number of positive neuroinfections	other diagnosis	number of positive other diagnosis	PV (not specified)	Locality/Dg PV	PV 1*	Locality/Dg PV1	PV2 *	Locality/Dg PV2	PV3*	Locality/Dg PV3	NPEV	Locality/Dg NPEV	CVA (not specified)	Locality/Dg CVA	CVA2	Locality/Dg CVA2	CVA7	Locality/Dg CVA7	CVA9	Locality/Dg CVA9	CVB (not specified)	Locality/Dg CVB	CVB3	Locality/Dg CVB3	CVB4	Locality/Dg CVB4	CVB5	Locality/Dg CVB5	E (not specified)	Locality/Dg E	E4	Locality/Dg E4
	1958	0
	1959	0
	1960	0
	1961	0
	1962	267									21
	1963	834									70
	1964	741									69
	1965	823									87
	1966	983									154
	1967	970		27						17	97	155	53
	1968	2016									208	1026	115						92									40	CSR, dg NA
	1969	1618									275	581	275															243	126xBB, 117CSR, dg NA	7	2xBB, dg NA							25	5xBB, dg NA
	1970	NA									62	509	62															11	3xBB, 8xCSR, dg NA	1	1xCSR, dg NA							9	4xBB,5xCSR, dg NA							41	7xBB,27xSSK,7xZH,dg NA
	1971	NA									53	1340	53											1	CSR, dg NA	3	CSR, dg NA	20	CSR, dg NA	2	CSR, dg NA							2	CSR, dg NA							25	CSR, dg NA
	1972	NA									54	1044	54							7	CSR****, dg*** NA**							3	2xBB, 1xCSR, dg NA	1	CSR, dg NA							2	CSR, dg NA							41	CSR, dg NA
	1973	NA									46	1129	46															29	8xBB, 21xCSR, dg NA									4	2xBB, 2xCSR, dg NA							12	6xBB, 6xCSR, dg NA
	1974	NA									NA
	1975	NA									1			35	1																							1	CSR, dg NA
	1976	NA									5			25	5
	1977	NA									1			22	1																											1	CSR, dg NA
	1978	NA									1			42	1													1	CSR, dg NA
	1979	NA									NA			20	0
	1980	8316									8
	1981	NA									NA
	1982	NA									NA
	1983	894									26																	23	CSR, dg NA									1	CSR, dg NA
	1984	944		52		9		11			72											2	CSR, dg NA					37	CSR, dg NA
	1985	622		71		7		9			87																	69	CSR, dg NA							1	CSR, dg NA
	1986	907	383	11		0		8			19													1	CSR, dg NA			14	CSR, dg NA	1	CSR, dg NA
	1987	922	351	14		1		5			20																	19	CSR, dg NA
	1988	NA	567	8							8
	1989	986	458								NA
	1990	920	414	10	53	0	453	1			11											1	CSR, dg G51	1	CSR, dg G51			4	CSR, dg NA					3	CSR, dg NA	2	CSR, dg NA
	1991	1175	449	7	138	0	588	4			11																	7	CSR, dg NA
	1992	793	435	1	129	0	229	0			1																	1	CSR, dg NA
	1993	631	245	2	162	2	224	2			6																	1	CSR, dg NA					3	CSR, dg NA
	1994	706	301	0	201	0	204	0			0
	1995	686	282	2	249	1	155	0			3																	2	CSR, dg NA
	1996	802	338	2	308	0	156	0			2																	2	CSR, dg NA
	1997	766	292	9	236	0	238	0			9																	7	CSR, dg NA															2	BB dg NA, ZH dg B34
	1998	558	188	0	211	0	159	0			0	63	0	3	0	60	0	495	0
	1999	782	243	0	288	0	251	0			0	251	0	21	0	230	0	531	0
	2000	564	247	8	228	1	89	1			10	289	8	12	0	277	8	275	2							1	BB, dg G51																	3	1xBB dg G03, 2xZH - dg A87,G00
	2001	517	202	25	217	3	94	3	4	0	31	331	21	78	3	253	18	186	10							2	2xBB, dg NA	4	3xRS, dg NA											2	2xRS, dg NA			6	BB, ZH, dg NA			4	4xRS, dg NA
	2002	493	175	5	228	0	75	0	15	0	5	255	5	26	4	229	1	238	0					1	BB, dg NA	2	2xBB, dg NA													1	DK, dg NA
	2003	378	108	1	206	0	47	0	17	0	1	215	1	51	1	164	0	163	0							1	BR, dg NA
	2004	356	106	12	206	1	35	1	9	0	14	207	11	51	3	156	8	149	3			1	BR, dg NA	1	BR, dg NA	1	BB, dg NA															3	CSR, 3x dg A87
	2005	188	46	7	105	0	29	2	8	0	9	125	8	23	0	102	8	63	1																									3	3xBB dg A87, G00, B34
	2006	89	47	3	35	0	7	0	0	0	3	40	0	20	0	20	0	49	3													1	BB,dg NA
	2007	127	49	2	48	0	30	0	0	0	2	98	2	44	2	54	0	29	0
	2008	175	63	2	64	0	48	0	0	0	2	126	2	50	2	76	0	49	0
	2009	54	18	0	19	0	17	0	0	0	0	33	0	11	0	22	0	21	0
	2010	27	7	0	7	0	5	0	8	0	0	15	0	3	0	12	0	12	0
	2011	85	23	0	25	0	26	0	0	0	0	50	0	14	0	36	0	35	0
	2012	76	19	0	44	0	13	0	0	0	0	54	0	17	0	37	0	22	0
	2013	38	21	2	14	1	3	0	0	0	3	28	2	17	0	11	2	10	1
	2014	35	29	0	1	0	5	0	0	0	0	18	0	18	0	0	0	17	0
	2015	47	38	0	6	0	3	0	0	0	0	36	0	34	0	2	0	11	0
	2016	57	47	0	5	0	5	0	0	0	0	45	0	38	0	7	0	12	0
	2017	68	47	2	5	0	5	0	0	0	2	53	0	46	0	7	0	15	2
	2018	38	33	0	2	0	3	0	0	0	0	31	0	23	0	8	0	7	0
	2019	34	23	1	3	0	8	0	0	0	1	31	1	30	1	1	0	2	0																									1	BR, dg G62
	2020	47	34	0	8	0	5	0	0	0	0			31	0	4	0	12	0
	Total:	33155	6328	286	3451	26	3209	47	61	17	1570	8178	719	805	24	1768	45	2403	114	7		4		5		10		537		12		1		6		3		44		3		4		15		119		4
	Individual virus serotypes																								Total PV	26		NPEV	537						Total CVA	22							Total CVB	66
	Abbreviations:
		Poliovirus = PV
		NPEV = nonpolio enteroviruses
		EV = enterovirus
		CVA = coxsackievirus A, serotypes are numbered
		CVB = coxsackievirus B, serotypes are numbered
		E = Echovirus, serotypes are numbered
		not specified = not identified to different serotypes
		NA** = data not available
		PV 1*,2*,3* = since 2000 these are vaccine strains of SL (Sabin like) typed at RRL in Helsinki, Finland.
		EV = enterovírus
		dg*** = diagnosis
		AFP = acute flaccid paralysis
		CSF = cerebrospinal fluid
		NA = data not available
	Note:	During and after the 1960s and 1980s, the classification of EVs was revisited:
		E10 was reassigned to reoviruses, E8 was annulled,
		E28 was reassigned to rhinoviruses, CVA23 was renamed as E9, and E22 and EV23 were
		designated to parechoviruses
	Localities:	CSR**** = Central Slovakian Region (used when locality not specified in records)
		BB = Banská Bystrica
		BR = Brezno
		DK = Dolný Kubín
		LC = Lučenec
		MT = Martin
		RS = Rimavská Sobota
		ZA = Žilina
		ZH = Žiar nad Hronom
[truncated: 36 more columns]
