# Supplementary material for: Surveillance Program of Clinical Samples for Polio and Non-Polio Enteroviruses in the Slovak Republic during the 1958–2020 Period
Source: Viruses. 2022 Sep 3;14(9):1957. doi: 10.3390/v14091957 (PMC9506458; doi:10.3390/v14091957)
Supplement: Supplementary file 1 [file viruses-14-01957-s001.zip › Supplementary table S5.xlsx]

## Sheet: Hárok1
	Kosice Laboratory - clinical samples
	Year	number of samples examined	Number of stools	number of positive stools	of which CSF	number of positive CSF	of which throat swabs	number of positive throat swabs	other samples	number of positive other samples	number of positive isolations	neuroinfections(with AFP)	number of positive neuroinfections with AFP	AFP	number of positive AFP	other neuroinfections	number of positive neuroinfections	other diagnosis	number of positive other diagnosis	PV (not specified)	Locality/Dg PV	PV 1*	Locality/Dg PV1	PV2 *	Locality/Dg PV2	PV3*	Locality/Dg PV3	NPEV	Locality/Dg NPEV	CVA (not specified)	Locality/Dg CVA	CVA2	Locality/Dg CVA2	CVA3	Locality/Dg CVA3	CVA7	Locality/Dg CVA7	CVA9	Locality/Dg CVA9	CVA10	Locality/Dg CVA10	CVA16	Locality/Dg CVA16	CVA24	Locality/Dg CVA24	CVB (nešpecif)	Locality/Dg CVB	CVB1	Locality/Dg CVB1
	1958	NA
	1959	NA
	1960	NA
	1961	NA
	1962	NA
	1963	NA
	1964	1279									NA
	1965	2354									167			0	0	112	8	2242	159			0		3	ESR, dg NA	1	ESR, dg NA	82	ESR, dg NA	3	ESR, dg NA
	1966	NA									NA
	1967	1562									93			0	0	100	8	1462	123	30	ESR****, dg*** NA**							43	ESR, dg NA
	1968	1533									124			0	0	134	8	1399	130			0		33	ESR, dg NA	17	ESR, dg NA	74	ESR, dg NA
	1969	1366									117			11	1	83	7	1272	109			5	ESR, 2xdg meningitis	14	ESR, dg NA	20	ESR, dg NA	78	ESR, dg NA
	1970	403									45			28	1	132	20	243	24			0		1	ESR, dg AFP	0		44	ESR, dg NA
	1971	251									31			20	0	56	8	175	23			0		0		0		31	ESR, dg NA
	1972	67									0	67		0								0		0		0
	1973	200									11											0		0		0		11	ESR, dg NA
	1974	243									18											0		0		0		18	ESR, dg NA
	1975	235									18											1	ESR, dg NA	0		0		17	ESR, dg NA
	1976	184	146		6		9		23		13											0		1	ESR, dg AFP	0		9	ESR, dg NA
	1977	300	204		12		43		41		27											0		1	ESR, dg meningitis	1	ESR,dg meningitis	17	ESR, dg NA					2	ESR, dg NA	2	ESR, dg NA
	1978	257	147		10		13		87		8											0		0		0		6	ESR, dg NA
	1979	435	212		22		47		154		4											0		0		0		4	ESR, dg NA
	1980	795	276		23		80		416		10											0		0		0		10	ESR, dg NA
	1981	1016	234	2	18	0	208	1	556		3											0		0		0
	1982	806	193		11		105		497		4																	4	ESR, dg NA
	1983	770									NA
	1984	550									NA
	1985	671	125	7							24											1	ESR, dg NA	0		2	ESR, dg NA	17	ESR, dg NA
	1986	586	145	1							1											0		0		0
	1987	492	208	18							18											0		4	ESR, dg NA	5	ESR, dg NA																					8	ESR, dg NA
	1988	203	203	3							3											0		0		0																						1	ESR, dg G51
	1989	364	132	10							10											0		0		1	ESR, dg AFP
	1990	143	143	13							13			3	2							1	ESR, dg G51	1	ESR, dg G51	2	ESR, dg NA	1	ESR, dg NA									1	ESR, dg NA			1	ESR, dg NA
	1991	610	235	46							46											7	ESR, dg NA	10	ESR, dg NA	4	ESR, dg NA	12	ESR, dg NA
	1992	667	210	17	0	0	290	37	167	6	60			1	0							0		0		0		17	ESR, dg NA																			1	ESR, dg NA
	1993	433	154	2	30	0	100	7	149	0	9											2	ESR, dg NA	4	ESR, dg NA	1	ESR, dg NA
	1994	510	183	5	53	0	120	0	154	3	8											2	ESR, 2x dg AFP	1	ESR, dg enterovirosis	1	ESR, dg NA
	1995	483	136	2	27	0	17	1	303	0	3											0		0		0
	1996	445	139	2	28	0	15	6	263	1	9											2	ESR, dg NA	1	ESR, dg I40	0												1	ESR, dg NA
	1997	580	157	0	36	0	219	0	168	0	0											0		0		0
	1998	463	115	0	52	0	115	2	181	0	2											1	PO, dg virosis	1	PO, dg virosis	0
	1999	460	102	0	89	0	139	0	117	0	0			9	0							0		0		0
	2000	653	173	0	114	0	193	0	173	0	0			16	0							0		0		0
	2001	567	219	8	124	0	72	0	152	0	8			9	2							1	KE, dg I42	1	KE, dg G51	1	KE, dg G51													1	ESR, dg NA
	2002	356	128	2	89	0	8	0	131	0	2			8	0	146	0	202	0			0		0		0
	2003	359	128	10	90	0	8	0	133	0	9			11	8	146	0	202	1			0		0		1	KE, dg K76	5	ESR, dg NA															1	ESR, dg NA
	2004	554	206	21	217	4	15	0	116	0	26			17	0	313	23	224	3			0		1	KE, dg G40	2	2xKE, dg G40
	2005	385	148	2	138	0	10	0	89	0	2			11	2	138	0	236	0			0		0		0
	2006	479	125	11	221	2	15	0	118	1	14			0	0	294	13	185	1			1	KE, dg G51	0		0
	2007	429	114	9	217	4	16	0	82	0	13			3	0	260	7	82	6			0		0		0
	2008	607	168	39	351	15	28	0	60	0	54			0	0	398	44	209	10			0		0		0
	2009	545	129	11	311	9	34	0	71	0	20			5	2	114	15	426	3			0		0		0																1	KE, dg G51
	2010	629	172	0	400	1	9	0	48	0	1			8	0	190	0	431	1			0		0		0
	2011	856	208	8	568	1	19	0	61	0	9			4	0	424	5	428	4			0		0		0
	2012	486	181	6	287	1	6	0	12	0	7			6	0	317	3	163	4			0		0		0						1	KE, dg D89
	2013	501	189	13	280	3	16	0	16	0	16			4	0	305	16	192	0			0		0		0
	2014	451	152	10	258	0	16	0	25	0	10			2	0	253	10	1196	0			0		0		0		2	KE dg K30, SN dg G02
	2015	416	193	1	200	0	13	0	10	0	1			3	0	218	0	195	1			0		0		0
	2016	547	269	0	255	0	15	0	8	0	0			6	0	262	0	279	0			0		0		0
	2017	431	228	2	192	1	5	0	6	0	3			3	0	205	3	223	0			0		0		0
	2018	274	95	2	147	1	18	0	14	0	3			5	0	154	0	115	3			0		0		0
	2019	273	101	0	146	0	12	0	14	0	0			3	0	155	0	115	0			0		0		0
	2020	154	45	0	106	0	0	0	3	0	0			4	0	81	0	69	0			0		0		0
	Total:	31668	7170	283	5128	42	2048	54	4618	11	1097	67	0	200	18	4990	198	11965	605	30		24		77		59		502		3		1		2		2		2		1		2		1		0		10
	Individual virus serotypes																								Total PV	190		NPEV	502														Total CVA	14
	Abbreviations:
		Poliovirus = PV
		NPEV = nonpolio enteroviruses
		EV = enterovirus
		CVA = coxsackievirus A, serotypes are numbered
		CVB = coxsackievirus B, serotypes are numbered
		E = Echovirus, serotypes are numbered
		not specified = not identified to different serotypes
		PV 1*,2*,3* = since 2000 these are vaccine strains of SL (Sabin like) typed at RRL in Helsinki, Finland.
		NA** = data not available
		EV = enterovírus
		dg*** = diagnosis
		AFP = acute flaccid paralysis
		CSF = cerebrospinal fluid
	Note:	During and after the 1960s and 1980s, the classification of EVs was revisited:
		E10 was reassigned to reoviruses, E8 was annulled,
		E28 was reassigned to rhinoviruses, CVA23 was renamed as E9, and E22 and EV23 were
		designated to parechoviruses
	Localities:	ESR**** = East Slovakian Region (used when locality not specified in records)
		BJ = Bardejojv
		HE = Humenné
		KE = Košice
		KS = Košice - okolie
		MI = Michalovce
		PO = Prešov
		PP = Poprad
		TV = Trebišov
		VT = Vranov nad Topľou
[truncated: 61 more columns]
